# Supplementary material for: Interobserver Variability in Cardiovascular FDG PET/CT Analysis in Large Vessel Vasculitis
Source: Glob Heart. 2025 May 28;20(1):48. doi: 10.5334/gh.1433 (PMC12124279; doi:10.5334/gh.1433)
Supplement: Supplementary materials. — Datasets. [file gh-20-1-1433-s1.zip]

Archive with 4 entries (4 files):
- gh-1433_kimeu-s1/cos 1 NJ.csv
- gh-1433_kimeu-s1/cos 2 NJ.xlsx
- gh-1433_kimeu-s1/cosmic_semi_quantitative -X (1).xlsx
- gh-1433_kimeu-s1/cosmic_semi_quantitative_YData 2 (4).xlsx
