# Supplementary material for: Interobserver Variability in Cardiovascular FDG PET/CT Analysis in Large Vessel Vasculitis
Source: Glob Heart. 2025 May 28;20(1):48. doi: 10.5334/gh.1433 (PMC12124279; doi:10.5334/gh.1433)
Supplement: Supplementary materials. — Datasets. [file gh-20-1-1433-s1.zip › gh-1433_kimeu-s1/cos 1 NJ.csv]

ImageNo	RoiNo	RoiMean	RoiMin	RoiMax	RoiTotal	RoiDev	RoiName	RoiCenterX	RoiCenterY	RoiCenterZ	LengthCm	LengthPix	AreaPix2	AreaCm2	RadiusWidthCM	RadiusHeightCM	RadiusWidthPIX	RadiusHeightPIX	RoiType	SOPInstanceUID	SeriesInstanceUID	StudyInstanceUID	NumOfPoints	mmX	mmY	mmZ	pxX	pxY	...
91	0	1.293027	1.088488	1.446474	12.930269	0.095203	svc	-10.759154	-19.983706	-299.319977	1.962918	7.325882	4.092971	0.306024	0	0	0	0	11	1.2.840.113619.2.405.503977323.1593611576.445069	1.2.840.113619.2.431.3.503977323.625.1592833567.44	1.3.51.0.1.1.10.0.0.101.12885577.885991	4	-10.454053	-23.960098	-299.319977	124.1768	119.237447	-13.310197	-20.298988	-299.319977	123.132269	120.57637	-11.680258	-17.456173	-299.319977	123.728361	121.61603	-7.592088	-18.219522	-299.319977	125.223462	121.336859
92	0	1.263879	1.073198	1.464976	11.374907	0.100285	svc	-12.21928	-21.672747	-302.589996	1.962918	7.325882	4.092971	0.306024	0	0	0	0	11	1.2.840.113619.2.405.503977323.1593611576.436421	1.2.840.113619.2.431.3.503977323.625.1592833567.44	1.3.51.0.1.1.10.0.0.101.12885577.885991	4	-11.914179	-25.649139	-302.589996	123.642814	118.61974	-14.770323	-21.988028	-302.589996	122.598283	119.958663	-13.140384	-19.145214	-302.589996	123.194375	120.998323	-9.052214	-19.908562	-302.589996	124.689475	120.719152
93	0	1.366165	1.149349	1.555904	12.295481	0.131687	svc	-13.897493	-19.053026	-305.859985	1.962918	7.325882	4.092971	0.306024	0	0	0	0	11	1.2.840.113619.2.405.503977323.1593611576.427854	1.2.840.113619.2.431.3.503977323.625.1592833567.44	1.3.51.0.1.1.10.0.0.101.12885577.885991	4	-13.592392	-23.029419	-305.859985	123.029064	119.57781	-16.448536	-19.368309	-305.859985	121.984533	120.916733	-14.818597	-16.525496	-305.859985	122.580626	121.956393	-10.730428	-17.288843	-305.859985	124.075726	121.677222
94	0	1.42089	1.225505	1.554729	12.788013	0.100007	svc	-13.897493	-19.053026	-309.129974	1.962918	7.325882	4.092971	0.306024	0	0	0	0	11	1.2.840.113619.2.405.503977323.1593611576.419221	1.2.840.113619.2.431.3.503977323.625.1592833567.44	1.3.51.0.1.1.10.0.0.101.12885577.885991	4	-13.592392	-23.029419	-309.129974	123.029064	119.57781	-16.448536	-19.368309	-309.129974	121.984533	120.916733	-14.818597	-16.525496	-309.129974	122.580626	121.956393	-10.730428	-17.288843	-309.129974	124.075726	121.677222
95	0	1.46118	1.350019	1.564092	13.150623	0.074242	svc	-13.897493	-19.053026	-312.399994	1.962918	7.325882	4.092971	0.306024	0	0	0	0	11	1.2.840.113619.2.405.503977323.1593611576.410614	1.2.840.113619.2.431.3.503977323.625.1592833567.44	1.3.51.0.1.1.10.0.0.101.12885577.885991	4	-13.592392	-23.029419	-312.399994	123.029064	119.57781	-16.448536	-19.368309	-312.399994	121.984533	120.916733	-14.818597	-16.525496	-312.399994	122.580626	121.956393	-10.730428	-17.288843	-312.399994	124.075726	121.677222
96	0	1.908775	1.116746	2.659204	448.562134	0.282964	arch	30.113338	-6.791753	-315.669983	17.800522	65.344284	202.201218	15.118195	0	0	0	0	11	1.2.840.113619.2.405.503977323.1593611576.402004	1.2.840.113619.2.431.3.503977323.625.1592833567.44	1.3.51.0.1.1.10.0.0.101.12885577.885991	18	54.21344	-7.732382	-315.669983	147.826633	125.172161	58.169724	2.778393	-315.669983	149.273506	129.016091	58.139431	11.830462	-315.669983	149.262416	132.326566	54.885311	18.343418	-315.669983	148.07235	134.708451	49.673035	20.027119	-315.669983	146.166142	135.324203	44.210209
97	0	1.810127	0.944953	2.738386	552.088684	0.251518	arch	29.309875	-5.044404	-318.939972	20.286764	74.396957	261.132751	19.524391	0	0	0	0	11	1.2.840.113619.2.405.503977323.1593611576.393457	1.2.840.113619.2.431.3.503977323.625.1592833567.44	1.3.51.0.1.1.10.0.0.101.12885577.885991	18	-11.663067	-26.5116	-318.939972	123.734646	118.304328	-4.159036	-31.211599	-318.939972	126.478977	116.585472	8.911586	-31.382353	-318.939972	131.259087	116.523022	23.330725	-27.309557	-318.939972	136.532383	118.012502	36.687004	-21.802027	-318.939972	141.416966	120.026685	49.219791
98	0	1.764951	1.208418	2.53568	561.254272	0.20238	arch	29.493248	-4.159453	-322.209991	20.796911	76.277	271.009216	20.262835	0	0	0	0	11	1.2.840.113619.2.405.503977323.1593611576.384827	1.2.840.113619.2.431.3.503977323.625.1592833567.44	1.3.51.0.1.1.10.0.0.101.12885577.885991	18	-9.846917	-18.321327	-322.209991	124.398842	121.299629	-7.979697	-28.610239	-322.209991	125.081714	117.536825	0.724483	-32.785172	-322.209991	128.264952	116.009992	11.259186	-32.472374	-322.209991	132.117639	116.124388	23.768026	-27.070171	-322.209991	136.692303	118.10005	37.183346
99	0	1.77935	1.302232	2.780592	683.270325	0.234979	arch	19.979555	-7.353827	-325.47998	23.303383	85.3927	338.280151	25.292553	0	0	0	0	11	1.2.840.113619.2.405.503977323.1593611576.374944	1.2.840.113619.2.431.3.503977323.625.1592833567.44	1.3.51.0.1.1.10.0.0.101.12885577.885991	13	14.717669	-32.340694	-325.47998	133.382467	116.172545	47.757977	-13.446152	-325.47998	145.465772	123.082549	60.648418	8.399099	-325.47998	150.179993	131.071678	57.356579	29.360193	-325.47998	148.976122	138.737441	41.692711	29.115402	-325.47998	143.247612	138.647925	35.416241
100	0	1.769749	1.058463	3.306254	690.201965	0.250086	arch	27.415932	-3.77368	-328.75	24.517445	89.75338	337.012451	25.197769	0	0	0	0	11	1.2.840.113619.2.405.503977323.1593611576.364885	1.2.840.113619.2.431.3.503977323.625.1592833567.44	1.3.51.0.1.1.10.0.0.101.12885577.885991	17	-3.797901	-37.981636	-328.75	126.611052	114.109577	10.557068	-34.077591	-328.75	131.860866	115.537342	28.563404	-26.843843	-328.75	138.44605	118.18282	41.005821	-18.062704	-328.75	142.996417	121.394207	48.904697	-7.763779	-328.75	145.88515	125.160676	55.125927
101	0	1.743934	1.183457	2.238033	261.590027	0.193883	arch	-9.03905	-26.067812	-332.019989	11.172543	41.060623	129.347122	9.671034	0	0	0	0	11	1.2.840.113619.2.405.503977323.1593611576.353943	1.2.840.113619.2.431.3.503977323.625.1592833567.44	1.3.51.0.1.1.10.0.0.101.12885577.885991	11	-18.383785	-42.008034	-332.019989	121.276786	112.637059	-10.169104	-42.008034	-332.019989	124.281011	112.637059	0.935102	-38.554016	-332.019989	128.341982	113.900248	10.412955	-27.706367	-332.019989	131.808173	117.867384	9.428078	-15.786993	-332.019989	131.447983	122.226468	5.19442
101	1	1.674027	1.16268	2.444825	184.142975	0.27956	arch	46.518253	19.772566	-332.019989	9.570571	35.054688	95.041458	7.106066	0	0	0	0	11	1.2.840.113619.2.405.503977323.1593611576.353943	1.2.840.113619.2.431.3.503977323.625.1592833567.44	1.3.51.0.1.1.10.0.0.101.12885577.885991	10	40.013058	4.860216	-332.019989	142.633341	129.777451	53.286392	2.900308	-332.019989	147.487596	129.060681	59.020084	10.708398	-332.019989	149.584489	131.91621	59.896439	19.438194	-332.019989	149.904979	135.10883	57.115417	30.299675	-332.019989	148.887931	139.081018	52.285702
102	0	1.636106	0.999502	2.45573	196.332703	0.23542	arch	46.092384	19.923771	-335.289978	9.870234	36.309471	104.067299	7.78091	0	0	0	0	11	1.2.840.113619.2.405.503977323.1593611576.343987	1.2.840.113619.2.431.3.503977323.625.1592833567.44	1.3.51.0.1.1.10.0.0.101.12885577.885991	8	44.550125	4.297704	-335.289978	144.292619	129.571728	58.849602	8.949804	-335.289978	149.522141	131.273074	61.511589	22.824787	-335.289978	150.495673	136.347344	56.538719	29.642534	-335.289978	148.677013	138.840705	47.39724	35.301708	-335.289978	145.333855	140.910335	34.894783
102	1	1.687404	1.073578	2.244297	276.734222	0.2158	arch	-8.785519	-25.705799	-335.289978	11.738615	43.059776	139.821777	10.454205	0	0	0	0	11	1.2.840.113619.2.405.503977323.1593611576.343987	1.2.840.113619.2.431.3.503977323.625.1592833567.44	1.3.51.0.1.1.10.0.0.101.12885577.885991	10	-21.648338	-43.958096	-335.289978	120.082892	111.923899	-11.069137	-44.212688	-335.289978	123.95186	111.830784	1.807493	-37.502007	-335.289978	128.661028	114.28498	10.835361	-26.593191	-335.289978	131.962643	118.274492	8.828056	-16.414658	-335.289978	131.228549	121.996929	4.031885
103	0	1.68962	1.25586	2.445185	261.891052	0.216567	arch	-11.001712	-28.873699	-338.559998	11.361583	41.794807	135.914642	10.162075	0	0	0	0	11	1.2.840.113619.2.405.503977323.1593611576.335243	1.2.840.113619.2.431.3.503977323.625.1592833567.44	1.3.51.0.1.1.10.0.0.101.12885577.885991	7	-29.075245	-27.603165	-338.559998	117.366766	117.90513	-25.122988	-37.637188	-338.559998	118.812165	114.235546	-15.996591	-44.463135	-338.559998	122.149822	111.739198	2.165729	-38.089718	-338.559998	128.792034	114.070043	10.012579	-25.044569	-338.559998	131.661746	118.840847	3.513098
103	1	1.729557	1.286867	2.180933	198.899094	0.197034	arch	46.105488	19.455887	-338.559998	9.78417	35.857876	100.521049	7.515765	0	0	0	0	11	1.2.840.113619.2.405.503977323.1593611576.335243	1.2.840.113619.2.431.3.503977323.625.1592833567.44	1.3.51.0.1.1.10.0.0.101.12885577.885991	14	39.120804	6.329292	-338.559998	142.307034	130.314718	32.577515	11.361241	-338.559998	139.914061	132.154973	29.024988	20.272869	-338.559998	138.614852	135.414085	30.545885	27.267815	-338.559998	139.171072	137.972231	35.703922	30.663961	-338.559998	141.057435	139.214241	39.293163
104	0	1.766714	1.163998	2.511206	266.773773	0.241787	arch	-10.882404	-28.265583	-341.829987	11.520163	42.314247	136.18988	10.182653	0	0	0	0	11	1.2.840.113619.2.405.503977323.1593611576.326474	1.2.840.113619.2.431.3.503977323.625.1592833567.44	1.3.51.0.1.1.10.0.0.101.12885577.885991	14	-18.565365	-47.386452	-341.829987	121.210379	110.670094	-24.59907	-44.662716	-341.829987	119.003768	111.666208	-30.060268	-37.621292	-341.829987	117.006531	114.241358	-29.520849	-29.486864	-341.829987	117.203806	117.216231	-25.130457	-20.607155	-341.829987	118.809431	120.463671	-19.099464
104	1	1.871655	1.363363	2.311842	207.753723	0.234674	arch	45.080097	20.716137	-341.829987	9.597672	35.225761	96.784843	7.236415	0	0	0	0	11	1.2.840.113619.2.405.503977323.1593611576.326474	1.2.840.113619.2.431.3.503977323.625.1592833567.44	1.3.51.0.1.1.10.0.0.101.12885577.885991	12	40.442223	5.732441	-341.829987	142.790298	130.09643	31.648672	12.973136	-341.829987	139.574376	132.744461	27.850395	20.470762	-341.829987	138.185284	135.486456	29.977739	29.211658	-341.829987	138.963292	138.683119	36.980652	32.918976	-341.829987	141.524357	140.03894	44.775139
105	0	1.908269	0.697937	3.025985	204.184769	0.382456	da	43.939217	19.781494	-345.099976	9.27878	33.942886	90.881447	6.79503	0	0	0	0	11	1.2.840.113619.2.405.503977323.1593611576.317691	1.2.840.113619.2.431.3.503977323.625.1592833567.44	1.3.51.0.1.1.10.0.0.101.12885577.885991	10	40.577866	6.961274	-345.099976	142.839909	130.545842	32.598251	10.655869	-345.099976	139.921649	131.896996	28.726542	20.240952	-345.099976	138.505709	135.40241	31.62952	28.973877	-345.099976	139.567372	138.596155	38.16964	33.98505	-345.099976	141.959178	140.428821	49.38097
105	1	1.800055	1.153321	2.471339	315.009613	0.261432	aa	-13.640353	-30.787628	-345.099976	12.272279	44.914696	155.138947	11.599439	0	0	0	0	11	1.2.840.113619.2.405.503977323.1593611576.317691	1.2.840.113619.2.431.3.503977323.625.1592833567.44	1.3.51.0.1.1.10.0.0.101.12885577.885991	15	-21.788486	-48.22924	-345.099976	120.031643	110.361875	-27.685986	-42.424496	-345.099976	117.874837	112.484755	-28.064936	-38.735596	-345.099976	117.736248	113.833841	-30.56566	-35.14537	-345.099976	116.821699	115.146836	-30.490664	-26.18858	-345.099976	116.849128	118.422465	-27.764801
106	0	1.802589	1.09229	2.749725	286.611603	0.314642	aa	-16.300232	-34.725658	-348.369995	11.435617	41.993469	137.460236	10.277636	0	0	0	0	11	1.2.840.113619.2.405.503977323.1593611576.308787	1.2.840.113619.2.431.3.503977323.625.1592833567.44	1.3.51.0.1.1.10.0.0.101.12885577.885991	13	-21.990887	-52.835907	-348.369995	119.957621	108.677151	-27.694977	-46.34623	-348.369995	117.871552	111.050521	-30.458036	-41.667385	-348.369995	116.861061	112.761646	-31.86849	-34.806225	-348.369995	116.345241	115.270864	-32.142529	-26.328478	-348.369995	116.24502	118.371299	-27.192148
106	1	1.895054	1.089168	2.860067	187.610382	0.402139	da	42.840183	19.924814	-348.369995	8.899641	32.587822	83.881485	6.271657	0	0	0	0	11	1.2.840.113619.2.405.503977323.1593611576.308787	1.2.840.113619.2.431.3.503977323.625.1592833567.44	1.3.51.0.1.1.10.0.0.101.12885577.885991	11	37.186558	8.100778	-348.369995	141.599648	130.962572	30.729425	12.960368	-348.369995	139.238192	132.739792	28.132862	21.217691	-348.369995	138.288591	135.759606	29.615498	28.597242	-348.369995	138.830803	138.458413	38.349968	33.708965	-348.369995	142.025131	140.327851	47.003078
107	0	1.805003	1.042897	3.34387	281.580505	0.429254	AA	-13.532394	-36.087627	-351.639984	11.425162	42.001678	136.324905	10.19275	0	0	0	0	11	1.2.840.113619.2.405.503977323.1593611576.299974	1.2.840.113619.2.431.3.503977323.625.1592833567.44	1.3.51.0.1.1.10.0.0.101.12885577.885991	13	-3.748897	-46.905907	-351.639984	126.628976	110.84584	2.799171	-37.113312	-351.639984	129.0237	114.427128	2.799171	-25.293907	-351.639984	129.0237	118.749654	-1.189029	-20.795015	-351.639984	127.565154	120.394969	-7.99405	-17.534531	-351.639984	125.076462	121.58737	-17.406794
107	1	1.972973	1.308555	3.726503	169.675705	0.489521	DA	42.648132	19.893938	-351.639984	8.236328	30.321733	72.401978	5.413356	0	0	0	0	11	1.2.840.113619.2.405.503977323.1593611576.299974	1.2.840.113619.2.431.3.503977323.625.1592833567.44	1.3.51.0.1.1.10.0.0.101.12885577.885991	9	39.31073	9.141314	-351.639984	142.376489	131.343111	32.127445	12.661922	-351.639984	139.749471	132.630647	29.01222	22.04594	-351.639984	138.610183	136.062521	33.316433	29.947365	-351.639984	140.184292	138.952183	43.078674	33.493507	-351.639984	143.754491	140.249057	52.719666
108	0	1.739162	1.134242	3.155294	283.483459	0.441037	AA	-16.003996	-36.82127	-354.909973	11.706605	42.896225	141.595306	10.586808	0	0	0	0	11	1.2.840.113619.2.405.503977323.1593611576.291032	1.2.840.113619.2.431.3.503977323.625.1592833567.44	1.3.51.0.1.1.10.0.0.101.12885577.885991	10	-21.387047	-55.57975	-354.909973	120.178455	107.673691	-8.624447	-53.347057	-354.909973	124.845919	108.49022	-0.025597	-41.755859	-354.909973	127.990636	112.729284	2.398586	-29.717823	-354.909973	128.877203	117.131771	-1.736438	-20.538061	-354.909973	127.364961	120.488937	-10.833192
108	1	1.856966	1.299051	3.222551	146.700287	0.397966	DA	42.312634	20.806551	-354.909973	7.780955	28.463703	63.471539	4.745644	0	0	0	0	11	1.2.840.113619.2.405.503977323.1593611576.291032	1.2.840.113619.2.431.3.503977323.625.1592833567.44	1.3.51.0.1.1.10.0.0.101.12885577.885991	10	38.926083	8.81896	-354.909973	142.235828	131.225215	32.472164	12.816715	-354.909973	139.87554	132.687262	29.171812	19.618565	-354.909973	138.668548	135.174787	31.386942	29.318596	-354.909973	139.478657	138.722222	39.262833	31.792242	-354.909973	142.358979	139.626882	46.506737
109	0	1.744671	0.974294	2.786958	275.658051	0.393224	AA	-17.53355	-37.181633	-358.179993	11.528164	42.287148	140.414169	10.498496	0	0	0	0	11	1.2.840.113619.2.405.503977323.1593611576.282085	1.2.840.113619.2.431.3.503977323.625.1592833567.44	1.3.51.0.1.1.10.0.0.101.12885577.885991	11	-15.032074	-57.783718	-358.179993	122.502557	106.867666	-6.160334	-53.300785	-358.179993	125.747078	108.507145	0.700533	-41.390404	-358.179993	128.256198	112.862939	-1.228395	-27.379402	-358.179993	127.550757	117.986962	-6.990209	-21.808411	-358.179993	125.443579	120.02435	-17.386059
109	1	1.961427	1.468128	2.904711	143.184143	0.362988	DA	41.137665	21.6043	-358.179993	7.511596	27.57786	59.816124	4.472336	0	0	0	0	11	1.2.840.113619.2.405.503977323.1593611576.282085	1.2.840.113619.2.431.3.503977323.625.1592833567.44	1.3.51.0.1.1.10.0.0.101.12885577.885991	8	39.605965	9.297734	-358.179993	142.484466	131.40031	48.989983	12.819928	-358.179993	145.91634	132.688429	53.188885	22.602945	-358.179993	147.451928	136.266215	49.75602	28.720116	-358.179993	146.196492	138.503354	45.715164	32.100285	-358.179993	144.718686	139.739528	34.259628
110	0	1.845625	1.196141	2.898041	119.965637	0.418323	da	40.502846	18.566805	-361.449982	6.889483	25.423498	50.650799	3.787062	0	0	0	0	11	1.2.840.113619.2.405.503977323.1593611576.273047	1.2.840.113619.2.431.3.503977323.625.1592833567.44	1.3.51.0.1.1.10.0.0.101.12885577.885991	6	36.018223	11.142612	-361.449982	141.172373	132.075011	46.080284	11.951834	-361.449982	144.852223	132.370958	50.302094	17.944086	-361.449982	146.3962	134.562411	50.179718	27.242363	-361.449982	146.351447	137.962915	31.032545	27.234436	-361.449982	139.34905	137.960028	29.404211
110	1	1.704586	1.051796	2.46363	271.029175	0.270408	aa	-16.300232	-34.725658	-361.449982	11.435617	41.993469	137.460236	10.277636	0	0	0	0	11	1.2.840.113619.2.405.503977323.1593611576.273047	1.2.840.113619.2.431.3.503977323.625.1592833567.44	1.3.51.0.1.1.10.0.0.101.12885577.885991	13	-21.990887	-52.835907	-361.449982	119.957621	108.677151	-27.694977	-46.34623	-361.449982	117.871552	111.050521	-30.458036	-41.667385	-361.449982	116.861061	112.761646	-31.86849	-34.806225	-361.449982	116.345241	115.270864	-32.142529	-26.328478	-361.449982	116.24502	118.371299	-27.192148
111	0	1.859053	1.378851	2.777032	113.402229	0.366632	da	40.714298	21.636927	-364.719971	6.978225	25.522573	50.905342	3.806094	0	0	0	0	11	1.2.840.113619.2.405.503977323.1593611576.264048	1.2.840.113619.2.431.3.503977323.625.1592833567.44	1.3.51.0.1.1.10.0.0.101.12885577.885991	7	38.248539	9.561634	-364.719971	141.988032	131.496832	47.420479	12.164998	-364.719971	145.34234	132.448915	48.821796	22.349476	-364.719971	145.854834	136.173518	47.827072	28.233164	-364.719971	145.491036	138.32527	41.712444	31.049692	-364.719971	143.25483	139.35531	33.051701
111	1	1.668104	1.284206	2.235989	265.228546	0.191442	aa	-16.300232	-34.725658	-364.719971	11.435617	41.993469	137.460236	10.277636	0	0	0	0	11	1.2.840.113619.2.405.503977323.1593611576.264048	1.2.840.113619.2.431.3.503977323.625.1592833567.44	1.3.51.0.1.1.10.0.0.101.12885577.885991	13	-21.990887	-52.835907	-364.719971	119.957621	108.677151	-27.694977	-46.34623	-364.719971	117.871552	111.050521	-30.458036	-41.667385	-364.719971	116.861061	112.761646	-31.86849	-34.806225	-364.719971	116.345241	115.270864	-32.142529	-26.328478	-364.719971	116.24502	118.371299	-27.192148
112	0	1.948288	1.412654	2.716286	134.43187	0.299636	da	39.64172	19.883549	-367.98999	7.104945	26.139816	53.651711	4.011435	0	0	0	0	11	1.2.840.113619.2.405.503977323.1593611576.254877	1.2.840.113619.2.431.3.503977323.625.1592833567.44	1.3.51.0.1.1.10.0.0.101.12885577.885991	8	38.286007	7.331318	-367.98999	142.001746	130.681172	47.832954	11.059708	-367.98999	145.493201	132.044695	49.194843	20.160591	-367.98999	145.991258	135.373017	46.747398	27.802872	-367.98999	145.096198	138.167912	43.295341	30.177301	-367.98999	143.833731	139.036265	32.905624
112	1	1.631053	1.286278	2.32166	259.337433	0.218571	aa	-16.300232	-34.725658	-367.98999	11.435617	41.993469	137.460236	10.277636	0	0	0	0	11	1.2.840.113619.2.405.503977323.1593611576.254877	1.2.840.113619.2.431.3.503977323.625.1592833567.44	1.3.51.0.1.1.10.0.0.101.12885577.885991	13	-21.990887	-52.835907	-367.98999	119.957621	108.677151	-27.694977	-46.34623	-367.98999	117.871552	111.050521	-30.458036	-41.667385	-367.98999	116.861061	112.761646	-31.86849	-34.806225	-367.98999	116.345241	115.270864	-32.142529	-26.328478	-367.98999	116.24502	118.371299	-27.192148
113	0	1.650295	1.226033	2.472239	262.396851	0.222964	aa	-16.300232	-34.725658	-371.259979	11.435617	41.993469	137.460236	10.277636	0	0	0	0	11	1.2.840.113619.2.405.503977323.1593611576.245739	1.2.840.113619.2.431.3.503977323.625.1592833567.44	1.3.51.0.1.1.10.0.0.101.12885577.885991	13	-21.990887	-52.835907	-371.259979	119.957621	108.677151	-27.694977	-46.34623	-371.259979	117.871552	111.050521	-30.458036	-41.667385	-371.259979	116.861061	112.761646	-31.86849	-34.806225	-371.259979	116.345241	115.270864	-32.142529	-26.328478	-371.259979	116.24502	118.371299	-27.192148
113	1	1.747424	1.229752	2.498723	106.59285	0.275438	da	41.50045	15.942746	-371.259979	6.921461	25.523914	51.019844	3.814655	0	0	0	0	11	1.2.840.113619.2.405.503977323.1593611576.245739	1.2.840.113619.2.431.3.503977323.625.1592833567.44	1.3.51.0.1.1.10.0.0.101.12885577.885991	5	33.655643	7.625425	-371.259979	140.308351	130.788724	42.336124	5.945772	-371.259979	143.482926	130.174453	49.82645	14.967716	-371.259979	146.222241	133.473902	48.361923	23.397524	-371.259979	145.68665	136.556805	33.322109	27.777212	-371.259979	140.186363	138.15853
114	0	1.813955	1.344187	2.595488	101.58149	0.302166	da	41.313736	17.735386	-374.529999	6.626383	24.38994	46.415642	3.470408	0	0	0	0	11	1.2.840.113619.2.405.503977323.1593611576.236417	1.2.840.113619.2.431.3.503977323.625.1592833567.44	1.3.51.0.1.1.10.0.0.101.12885577.885991	8	32.601673	9.109646	-374.529999	139.922899	131.331534	40.512402	6.946463	-374.529999	142.815962	130.540417	48.267208	12.907129	-374.529999	145.652002	132.72032	49.508686	16.142059	-374.529999	146.106027	133.903387	48.462601	19.874413	-374.529999	145.723462	135.268353	44.767754
114	1	1.714189	1.169103	2.176626	284.555389	0.201329	aa	-14.350733	-43.427521	-374.529999	11.903115	43.564915	148.003586	11.065943	0	0	0	0	11	1.2.840.113619.2.405.503977323.1593611576.236417	1.2.840.113619.2.431.3.503977323.625.1592833567.44	1.3.51.0.1.1.10.0.0.101.12885577.885991	11	-24.28919	-58.603184	-374.529999	119.117094	106.567978	-12.888917	-63.332245	-374.529999	123.286339	104.838492	0.163388	-58.926876	-374.529999	128.05975	106.449599	4.280597	-47.050934	-374.529999	129.565471	110.792804	2.391702	-37.527664	-374.529999	128.874687	114.275596	-2.816966
115	0	1.829871	1.204458	2.975048	120.771461	0.364078	da	41.678856	14.124113	-377.799988	7.100489	26.178576	53.01049	3.963492	0	0	0	0	11	1.2.840.113619.2.405.503977323.1593611576.227027	1.2.840.113619.2.431.3.503977323.625.1592833567.44	1.3.51.0.1.1.10.0.0.101.12885577.885991	5	34.427399	4.12401	-377.799988	140.590584	129.508211	44.015778	5.144435	-377.799988	144.097196	129.881393	48.47641	13.854498	-377.799988	145.728514	133.066795	49.109978	22.197479	-377.799988	145.96022	136.117937	32.364811	25.300186	-377.799988	139.83628	137.252642
115	1	1.689874	1.303035	2.085742	239.962097	0.172478	aa	-11.900431	-44.743286	-377.799988	10.959083	40.31506	125.842567	9.409006	0	0	0	0	11	1.2.840.113619.2.405.503977323.1593611576.227027	1.2.840.113619.2.431.3.503977323.625.1592833567.44	1.3.51.0.1.1.10.0.0.101.12885577.885991	11	-19.108143	-59.165699	-377.799988	121.011877	106.362259	-8.157876	-63.057892	-377.799988	125.016547	104.938825	0.19297	-57.004456	-377.799988	128.070577	107.152654	5.385888	-48.247017	-377.799988	129.969691	110.35538	5.385888	-39.047436	-377.799988	129.969691	113.719792	-1.35442
116	0	1.625084	1.338107	2.396334	232.387054	0.203873	aa	-7.484359	-45.473965	-381.069977	10.894188	40.083042	125.481133	9.381982	0	0	0	0	11	1.2.840.113619.2.405.503977323.1593611576.217486	1.2.840.113619.2.431.3.503977323.625.1592833567.44	1.3.51.0.1.1.10.0.0.101.12885577.885991	12	-16.297562	-61.09206	-381.069977	122.039752	105.657761	-5.963087	-63.969757	-381.069977	125.819214	104.605343	3.552276	-59.222942	-381.069977	129.299119	106.341325	7.288551	-50.204964	-381.069977	130.665528	109.639331	7.288551	-42.578453	-381.069977	130.665528	112.428453	6.316608
116	1	1.924643	1.521865	3.017941	105.855347	0.320915	da	38.810051	15.401178	-381.069977	6.453969	23.72736	43.548328	3.256024	0	0	0	0	11	1.2.840.113619.2.405.503977323.1593611576.217486	1.2.840.113619.2.431.3.503977323.625.1592833567.44	1.3.51.0.1.1.10.0.0.101.12885577.885991	8	35.791206	3.869414	-381.069977	141.089363	129.415096	43.9151	6.259573	-381.069977	144.060383	130.289223	47.335571	13.159763	-381.069977	145.311301	132.812713	47.465874	21.182978	-381.069977	145.358942	135.746921	41.507168	24.990309	-381.069977	143.179761	137.139316	34.543846
117	0	1.654702	1.175075	3.142707	253.169373	0.302142	aa	-5.712456	-45.101395	-384.339996	11.368973	41.759819	136.932327	10.238165	0	0	0	0	11	1.2.840.113619.2.405.503977323.1593611576.207549	1.2.840.113619.2.431.3.503977323.625.1592833567.44	1.3.51.0.1.1.10.0.0.101.12885577.885991	8	-7.753265	-64.084244	-384.339996	125.164521	104.563477	4.458213	-60.618355	-384.339996	129.630435	105.830998	10.320205	-48.586498	-384.339996	131.774247	110.231226	9.230518	-34.866577	-384.339996	131.37573	115.248796	-1.555735	-28.799829	-384.339996	127.431043	117.467494	-11.745137
117	1	2.053619	1.614267	2.973275	119.109909	0.293929	da	41.036613	12.297636	-384.339996	6.507667	23.816191	44.610691	3.335455	0	0	0	0	11	1.2.840.113619.2.405.503977323.1593611576.207549	1.2.840.113619.2.431.3.503977323.625.1592833567.44	1.3.51.0.1.1.10.0.0.101.12885577.885991	5	33.888542	4.106236	-384.339996	140.393526	129.501715	42.772301	4.35887	-384.339996	143.642448	129.594108	48.237587	10.493231	-384.339996	145.641174	131.837532	47.611904	19.282276	-384.339996	145.412356	135.051806	32.672726	23.247528	-384.339996	139.948884	136.501947
118	0	1.629645	1.319742	2.167845	255.854187	0.183434	aa	-3.196335	-45.951027	-387.609985	11.396389	41.842754	137.796524	10.302779	0	0	0	0	11	1.2.840.113619.2.405.503977323.1593611576.195477	1.2.840.113619.2.431.3.503977323.625.1592833567.44	1.3.51.0.1.1.10.0.0.101.12885577.885991	12	-8.758315	-64.224434	-387.609985	124.79696	104.512209	1.548934	-65.341515	-387.609985	128.566469	104.103676	9.268194	-60.547302	-387.609985	131.389516	105.856984	14.784801	-51.854992	-387.609985	133.407009	109.035888	14.506507	-42.537003	-387.609985	133.305232	112.443611	9.812975
118	1	2.103518	1.70357	2.771845	126.21109	0.26155	da	42.222427	11.645502	-387.609985	6.764187	24.760725	48.013519	3.589878	0	0	0	0	11	1.2.840.113619.2.405.503977323.1593611576.195477	1.2.840.113619.2.431.3.503977323.625.1592833567.44	1.3.51.0.1.1.10.0.0.101.12885577.885991	5	37.224152	-0.157005	-387.609985	141.613406	127.942579	48.006649	6.415534	-387.609985	145.556721	130.346247	48.948132	14.343995	-387.609985	145.90103	133.245807	46.930981	18.818438	-387.609985	145.163328	134.882178	30.002272	18.806631	-387.609985	138.972259	134.877847
119	0	1.65144	1.21904	2.159647	280.744873	0.198646	aa	0.252217	-46.994755	-390.879974	11.868158	43.473576	148.855789	11.12966	0	0	0	0	11	1.2.840.113619.2.405.503977323.1593611424.672676	1.2.840.113619.2.431.3.503977323.625.1592833567.44	1.3.51.0.1.1.10.0.0.101.12885577.885991	11	-6.821668	-65.746124	-390.879974	125.505221	103.955704	5.314833	-68.659348	-390.879974	129.943706	102.890293	14.601219	-60.73877	-390.879974	133.33988	105.786967	19.531029	-50.532303	-390.879974	135.142776	109.519612	16.089445	-39.307976	-390.879974	133.884134	113.624512	9.157669
119	1	2.06275	1.558496	2.999132	107.262985	0.313863	da	38.100922	11.554379	-390.879974	6.29224	23.049963	40.995216	3.065133	0	0	0	0	11	1.2.840.113619.2.405.503977323.1593611424.672676	1.2.840.113619.2.431.3.503977323.625.1592833567.44	1.3.51.0.1.1.10.0.0.101.12885577.885991	7	34.831989	0.168645	-390.879974	140.738557	128.061679	45.353966	1.404196	-390.879974	144.586592	128.51354	46.222393	13.970947	-390.879974	144.904194	133.109382	43.707191	18.549282	-390.879974	143.984349	134.783742	35.968613	20.543026	-390.879974	141.154236	135.512878	30.509502
120	0	2.233856	1.388621	3.692726	134.031372	0.416536	da	38.551659	9.787857	-394.149994	6.639991	24.456051	46.977005	3.51238	0	0	0	0	11	1.2.840.113619.2.405.503977323.1593611424.663964	1.2.840.113619.2.431.3.503977323.625.1592833567.44	1.3.51.0.1.1.10.0.0.101.12885577.885991	8	37.255733	-1.755735	-394.149994	141.624955	127.357903	44.751984	0.024575	-394.149994	144.366436	128.008986	47.791523	7.084608	-394.149994	145.478043	130.590944	47.116524	14.841377	-394.149994	145.231179	133.427706	40.026493	19.670593	-394.149994	142.638252	135.193824	34.012585
121	0	2.224797	1.473616	3.935285	140.162247	0.456138	da	36.849724	7.686591	-397.419983	6.88441	25.177546	49.910198	3.731689	0	0	0	0	11	1.2.840.113619.2.405.503977323.1593611424.654450	1.2.840.113619.2.431.3.503977323.625.1592833567.44	1.3.51.0.1.1.10.0.0.101.12885577.885991	7	33.329994	-2.588656	-397.419983	140.189251	127.053294	42.351894	-2.211666	-397.419983	143.488701	127.191162	46.398048	5.945772	-397.419983	144.968436	130.174453	44.988804	16.053272	-397.419983	144.453054	133.870905	36.306362	18.899382	-397.419983	141.277759	134.911772	27.91803
122	0	2.242282	1.501682	4.117972	127.810074	0.528064	da	39.693291	4.035598	-400.690002	6.57012	24.232784	45.84753	3.427931	0	0	0	0	11	1.2.840.113619.2.405.503977323.1593611424.645518	1.2.840.113619.2.431.3.503977323.625.1592833567.44	1.3.51.0.1.1.10.0.0.101.12885577.885991	5	33.047737	-4.244611	-400.690002	140.08603	126.447685	40.603191	-4.195273	-400.690002	142.849166	126.46573	47.015846	1.605511	-400.690002	145.194367	128.587166	46.275677	11.152458	-400.690002	144.923683	132.07862	31.524002	15.859842	-400.690002	139.528783	133.800166
123	0	2.109117	1.472184	3.667261	122.328796	0.40331	da	37.044113	7.295728	-403.959991	6.550335	23.985281	44.799545	3.349576	0	0	0	0	11	1.2.840.113619.2.405.503977323.1593611424.636817	1.2.840.113619.2.431.3.503977323.625.1592833567.44	1.3.51.0.1.1.10.0.0.101.12885577.885991	7	31.518538	-4.045465	-403.959991	139.526784	126.520514	42.99823	0.226098	-403.959991	143.72506	128.082684	47.181778	6.250018	-403.959991	145.255049	130.285722	44.634907	13.241917	-403.959991	144.323631	132.842752	37.794548	16.959208	-403.959991	141.822013	134.202221	28.516048
124	0	2.003758	1.496369	3.742026	118.221703	0.439578	da	37.100357	4.933774	-407.22998	6.566661	24.031628	45.660183	3.413924	0	0	0	0	11	1.2.840.113619.2.405.503977323.1593611424.628188	1.2.840.113619.2.431.3.503977323.625.1592833567.44	1.3.51.0.1.1.10.0.0.101.12885577.885991	6	35.996483	-5.302525	-407.22998	141.164433	126.060788	45.117645	0.595683	-407.22998	144.500168	128.217845	45.648117	10.144466	-407.22998	144.694176	131.709972	38.852482	14.507842	-407.22998	142.20891	133.305718	28.314734	12.6091	-407.22998	138.355101	132.611325	28.67251
125	0	1.947363	1.404926	2.873912	109.052307	0.306541	da	36.210983	3.186488	-410.5	6.493864	23.791553	44.574726	3.332766	0	0	0	0	11	1.2.840.113619.2.405.503977323.1593611424.619417	1.2.840.113619.2.431.3.503977323.625.1592833567.44	1.3.51.0.1.1.10.0.0.101.12885577.885991	6	34.9524	-9.445393	-410.5	140.782589	124.545683	44.34539	-2.874836	-410.5	144.217741	126.948629	44.34539	7.118154	-410.5	144.217741	130.603215	38.28997	12.55582	-410.5	142.00319	132.591836	29.767412	9.680086	-410.5	138.886362	131.540141	25.565338
126	0	1.90894	1.43899	2.665247	122.172157	0.292386	da	34.273441	1.384127	-413.769989	6.865557	25.251551	50.43145	3.770662	0	0	0	0	11	1.2.840.113619.2.405.503977323.1593611424.610706	1.2.840.113619.2.431.3.503977323.625.1592833567.44	1.3.51.0.1.1.10.0.0.101.12885577.885991	6	30.860853	-10.019755	-413.769989	139.286251	124.335633	44.246716	-4.740012	-413.769989	144.18165	126.266507	44.114452	7.343167	-413.769989	144.133288	130.685503	35.246468	11.33604	-413.769989	140.89014	132.145749	26.230448	7.503051	-413.769989	137.592856	130.743971	24.941618
[truncated: 64 more columns]
