# Supplementary material for: Interobserver Variability in Cardiovascular FDG PET/CT Analysis in Large Vessel Vasculitis
Source: Glob Heart. 2025 May 28;20(1):48. doi: 10.5334/gh.1433 (PMC12124279; doi:10.5334/gh.1433)
Supplement: Supplementary materials. — Datasets. [file gh-20-1-1433-s1.zip › gh-1433_kimeu-s1/cos 2 NJ.xlsx]

## Sheet: cos 2 NJ
ImageNo	RoiNo	RoiMean	RoiMin	RoiMax	RoiTotal	RoiDev	RoiName	RoiCenterX	RoiCenterY	RoiCenterZ	LengthCm	LengthPix	AreaPix2	AreaCm2	RadiusWidthCM	RadiusHeightCM	RadiusWidthPIX	RadiusHeightPIX	RoiType	SOPInstanceUID	SeriesInstanceUID	StudyInstanceUID	NumOfPoints	mmX	mmY	mmZ	pxX	pxY	...
12	0	1.1407	0.972816	1.25214	7.98489	0.095671	SVC	-28.1868	-10.0996	-48.49	1.64555	6.12561	2.92403	0.218624	0	0	0	0	11	1.2.840.113619.2.405.503977323.1595251202.264975	1.2.840.113619.2.431.3.503977323.686.1595005081.677	1.3.51.0.1.1.10.0.0.101.12889684.890098	4	-27.6448	-12.8516	-48.49	117.89	123.3	-30.5215	-10.9186	-48.49	116.838	124.007	-29.1785	-7.82695	-48.49	117.329	125.138	-25.4023	-8.80112	-48.49	118.71	124.781
13	0	1.20505	0.986545	1.37718	9.64044	0.129893	SVC	-28.0006	-11.8271	-51.76	1.70867	6.28114	3.03884	0.227208	0	0	0	0	11	1.2.840.113619.2.405.503977323.1595251202.256548	1.2.840.113619.2.431.3.503977323.686.1595005081.677	1.3.51.0.1.1.10.0.0.101.12889684.890098	4	-28.252	-14.8908	-51.76	117.668	122.554	-30.0708	-12.5422	-51.76	117.003	123.413	-28.7278	-9.45057	-51.76	117.494	124.544	-24.9517	-10.4247	-51.76	118.875	124.188
14	0	1.34495	1.21087	1.44784	8.06969	0.072687	SVC	-26.1899	-12.6659	-55.03	1.64555	6.12561	2.92403	0.218624	0	0	0	0	11	1.2.840.113619.2.405.503977323.1595251202.248164	1.2.840.113619.2.431.3.503977323.686.1595005081.677	1.3.51.0.1.1.10.0.0.101.12889684.890098	4	-25.6479	-15.418	-55.03	118.62	122.361	-28.5245	-13.4849	-55.03	117.568	123.068	-27.1816	-10.3933	-55.03	118.059	124.199	-23.4054	-11.3674	-55.03	119.44	123.843
16	0	1.68514	1.31445	2.2538	13.4811	0.277881	SVC	-22.2725	-13.4314	-61.57	1.64555	6.12561	2.92403	0.218624	0	0	0	0	11	1.2.840.113619.2.405.503977323.1595251202.231375	1.2.840.113619.2.431.3.503977323.686.1595005081.677	1.3.51.0.1.1.10.0.0.101.12889684.890098	4	-21.7305	-16.1834	-61.57	120.053	122.081	-24.6072	-14.2504	-61.57	119.001	122.788	-23.2642	-11.1587	-61.57	119.492	123.919	-19.488	-12.1329	-61.57	120.873	123.563
17	0	1.71459	1.3111	2.43972	13.7167	0.311153	SVC	-22.2725	-13.4314	-64.84	1.64555	6.12561	2.92403	0.218624	0	0	0	0	11	1.2.840.113619.2.405.503977323.1595251202.222962	1.2.840.113619.2.431.3.503977323.686.1595005081.677	1.3.51.0.1.1.10.0.0.101.12889684.890098	4	-21.7305	-16.1834	-64.84	120.053	122.081	-24.6072	-14.2504	-64.84	119.001	122.788	-23.2642	-11.1587	-64.84	119.492	123.919	-19.488	-12.1329	-64.84	120.873	123.563
18	0	1.58943	1.31964	1.75594	12.7154	0.148543	SVC	-22.2725	-13.4314	-68.11	1.64555	6.12561	2.92403	0.218624	0	0	0	0	11	1.2.840.113619.2.405.503977323.1595251202.214563	1.2.840.113619.2.431.3.503977323.686.1595005081.677	1.3.51.0.1.1.10.0.0.101.12889684.890098	4	-21.7305	-16.1834	-68.11	120.053	122.081	-24.6072	-14.2504	-68.11	119.001	122.788	-23.2642	-11.1587	-68.11	119.492	123.919	-19.488	-12.1329	-68.11	120.873	123.563
23	0	1.92559	1.13963	2.77985	404.373	0.288719	Arch	3.75125	1.61231	-84.46	16.6564	60.9477	193.779	14.4885	0	0	0	0	11	1.2.840.113619.2.405.503977323.1595251202.172388	1.2.840.113619.2.431.3.503977323.686.1595005081.677	1.3.51.0.1.1.10.0.0.101.12889684.890098	14	-9.46924	-27.4434	-84.46	124.537	117.964	-16.6733	-24.3498	-84.46	121.902	119.095	-19.9388	-16.8005	-84.46	120.708	121.856	-17.8509	-6.73774	-84.46	121.472	125.536	-7.74544	0.713634	-84.46	125.167	128.261	-0.007823
24	0	1.85854	1.14995	2.81924	427.464	0.281181	Arch	3.66902	1.97021	-87.73	17.4692	64.0379	210	15.7013	0	0	0	0	11	1.2.840.113619.2.405.503977323.1595251202.163960	1.2.840.113619.2.431.3.503977323.686.1595005081.677	1.3.51.0.1.1.10.0.0.101.12889684.890098	14	-9.46924	-27.4434	-87.73	124.537	117.964	-16.6733	-24.3498	-87.73	121.902	119.095	-19.9388	-16.8005	-87.73	120.708	121.856	-17.8509	-6.73774	-87.73	121.472	125.536	-7.74544	0.713634	-87.73	125.167	128.261	-0.007823
25	0	1.8841	1.12331	2.52034	459.719	0.282423	Arch	3.72772	1.92269	-91	17.985	65.9967	221.228	16.5408	0	0	0	0	11	1.2.840.113619.2.405.503977323.1595251202.155418	1.2.840.113619.2.431.3.503977323.686.1595005081.677	1.3.51.0.1.1.10.0.0.101.12889684.890098	14	-10.0254	-28.9701	-91	124.334	117.405	-16.6733	-24.3498	-91	121.902	119.095	-19.9388	-16.8005	-91	120.708	121.856	-17.8509	-6.73774	-91	121.472	125.536	-7.74544	0.713634	-91	125.167	128.261	-0.007823
26	0	2.00833	1.27327	2.68478	496.056	0.258222	Arch	3.17372	2.04986	-94.27	19.0382	69.7846	227.76	17.0292	0	0	0	0	11	1.2.840.113619.2.405.503977323.1595251202.136794	1.2.840.113619.2.431.3.503977323.686.1595005081.677	1.3.51.0.1.1.10.0.0.101.12889684.890098	14	-11.5308	-31.746	-94.27	123.783	116.39	-17.5207	-28.1239	-94.27	121.592	117.715	-19.9388	-16.8005	-94.27	120.708	121.856	-17.8509	-6.73774	-94.27	121.472	125.536	-7.74544	0.713634	-94.27	125.167	128.261	-0.007823
27	0	2.03002	1.2916	2.69936	533.894	0.286822	Arch	3.37908	1.90179	-97.54	19.267	70.7127	243.5	18.206	0	0	0	0	11	1.2.840.113619.2.405.503977323.1595251202.128395	1.2.840.113619.2.431.3.503977323.686.1595005081.677	1.3.51.0.1.1.10.0.0.101.12889684.890098	14	-11.5308	-31.746	-97.54	123.783	116.39	-17.5207	-28.1239	-97.54	121.592	117.715	-19.9388	-16.8005	-97.54	120.708	121.856	-17.8509	-6.73774	-97.54	121.472	125.536	-7.74544	0.713634	-97.54	125.167	128.261	-0.007823
28	0	1.98344	1.48269	2.33858	113.056	0.194932	da	18.0826	27.9063	-100.81	6.54067	24.1436	45.4914	3.4013	0	0	0	0	11	1.2.840.113619.2.405.503977323.1595251202.119980	1.2.840.113619.2.431.3.503977323.686.1595005081.677	1.3.51.0.1.1.10.0.0.101.12889684.890098	8	18.601	17.0265	-100.81	134.803	134.227	27.8987	23.385	-100.81	138.203	136.552	28.0295	32.2472	-100.81	138.251	139.793	21.7587	37.3516	-100.81	135.957	141.66	15.5649	39.0059	-100.81	133.692	142.265	9.75414
28	1	2.11152	1.27966	3.258	304.059	0.338816	aa	-5.45828	-19.7752	-100.81	10.9648	40.1385	126.107	9.42875	0	0	0	0	11	1.2.840.113619.2.405.503977323.1595251202.119980	1.2.840.113619.2.431.3.503977323.686.1595005081.677	1.3.51.0.1.1.10.0.0.101.12889684.890098	13	-9.58946	-34.5294	-100.81	124.493	115.372	-2.80685	-34.0724	-100.81	126.973	115.539	4.57266	-31.1555	-100.81	129.672	116.606	11.3793	-24.7484	-100.81	132.162	118.949	11.9641	-17.762	-100.81	132.375	121.504	11.2793
29	0	2.06921	1.51856	2.46062	115.876	0.251345	da	17.7147	29.9704	-104.08	6.54067	24.1436	45.4914	3.4013	0	0	0	0	11	1.2.840.113619.2.405.503977323.1595251202.111535	1.2.840.113619.2.431.3.503977323.686.1595005081.677	1.3.51.0.1.1.10.0.0.101.12889684.890098	8	18.2331	19.0905	-104.08	134.668	134.982	27.5308	25.4491	-104.08	138.068	137.307	27.6616	34.3113	-104.08	138.116	140.548	21.3908	39.4157	-104.08	135.823	142.415	15.197	41.0699	-104.08	133.558	143.02	9.38627
29	1	2.19546	1.51159	3.40789	300.778	0.361632	aa	-6.79557	-18.3917	-104.08	10.709	39.2028	120.928	9.04154	0	0	0	0	11	1.2.840.113619.2.405.503977323.1595251202.111535	1.2.840.113619.2.431.3.503977323.686.1595005081.677	1.3.51.0.1.1.10.0.0.101.12889684.890098	14	-11.1046	-34.3234	-104.08	123.939	115.447	-4.32192	-33.8664	-104.08	126.419	115.615	3.05756	-30.9495	-104.08	129.118	116.681	7.40254	-24.2685	-104.08	130.707	119.125	8.79969	-17.1764	-104.08	131.218	121.718	8.03907
30	0	2.0879	1.62323	3.01159	116.922	0.273073	da	18.3073	32.0294	-107.35	6.54067	24.1436	45.4914	3.4013	0	0	0	0	11	1.2.840.113619.2.405.503977323.1595251202.102986	1.2.840.113619.2.431.3.503977323.686.1595005081.677	1.3.51.0.1.1.10.0.0.101.12889684.890098	8	18.8257	21.1496	-107.35	134.885	135.735	28.1234	27.5081	-107.35	138.285	138.06	28.2542	36.3703	-107.35	138.333	141.301	21.9834	41.4747	-107.35	136.04	143.168	15.7896	43.1289	-107.35	133.774	143.773	9.97887
30	1	2.19531	1.45962	3.22961	296.367	0.340244	aa	-6.6926	-20.8762	-107.35	10.6113	38.9958	117.959	8.81959	0	0	0	0	11	1.2.840.113619.2.405.503977323.1595251202.102986	1.2.840.113619.2.431.3.503977323.686.1595005081.677	1.3.51.0.1.1.10.0.0.101.12889684.890098	13	-9.58471	-35.6427	-107.35	124.495	114.965	-3.7902	-35.4598	-107.35	126.614	115.032	2.85116	-31.9716	-107.35	129.043	116.308	7.25555	-25.2959	-107.35	130.653	118.749	8.96958	-18.0558	-107.35	131.28	121.397	10.2959
31	0	2.16215	1.54319	3.40513	123.243	0.331063	da	17.6997	33.1531	-110.62	6.54067	24.1436	45.4914	3.4013	0	0	0	0	11	1.2.840.113619.2.405.503977323.1595251202.94552	1.2.840.113619.2.431.3.503977323.686.1595005081.677	1.3.51.0.1.1.10.0.0.101.12889684.890098	8	18.2181	22.2732	-110.62	134.663	136.146	27.5158	28.6317	-110.62	138.063	138.471	27.6466	37.494	-110.62	138.111	141.712	21.3758	42.5984	-110.62	135.817	143.579	15.1819	44.2526	-110.62	133.552	144.184	9.37121
31	1	2.21888	1.32004	3.61504	279.579	0.441825	aa	-6.77485	-21.1624	-110.62	10.2856	37.6545	110.388	8.25351	0	0	0	0	11	1.2.840.113619.2.405.503977323.1595251202.94552	1.2.840.113619.2.431.3.503977323.686.1595005081.677	1.3.51.0.1.1.10.0.0.101.12889684.890098	13	-9.59474	-36.8024	-110.62	124.491	114.541	-2.81213	-36.3454	-110.62	126.972	114.708	5.08373	-30.5771	-110.62	129.859	116.818	7.69836	-22.3449	-110.62	130.815	119.828	5.73782	-16.7459	-110.62	130.098	121.876	4.9684
32	0	2.04574	1.57349	2.94424	114.561	0.280318	da	18.001	33.5774	-113.89	6.54067	24.1436	45.4914	3.4013	0	0	0	0	11	1.2.840.113619.2.405.503977323.1595251202.86053	1.2.840.113619.2.431.3.503977323.686.1595005081.677	1.3.51.0.1.1.10.0.0.101.12889684.890098	8	18.5194	22.6976	-113.89	134.773	136.301	27.8171	29.0561	-113.89	138.173	138.626	27.9479	37.9183	-113.89	138.221	141.867	21.6771	43.0227	-113.89	135.928	143.734	15.4832	44.677	-113.89	133.662	144.339	9.67253
32	1	2.13194	1.11112	3.44572	285.681	0.46714	aa	-7.16459	-22.1781	-113.89	10.3698	37.9615	112.721	8.42792	0	0	0	0	11	1.2.840.113619.2.405.503977323.1595251202.86053	1.2.840.113619.2.431.3.503977323.686.1595005081.677	1.3.51.0.1.1.10.0.0.101.12889684.890098	13	-10.3589	-37.2294	-113.89	124.212	114.385	-3.4874	-35.1884	-113.89	126.725	115.131	2.57737	-31.7224	-113.89	128.943	116.399	6.0389	-27.3761	-113.89	130.209	117.988	7.44923	-20.1951	-113.89	130.724	120.614	7.78376
33	0	2.15997	1.31741	3.19639	269.997	0.422634	aa	-5.53968	-23.5428	-117.16	10.0568	36.8179	106.162	7.93754	0	0	0	0	11	1.2.840.113619.2.405.503977323.1595251202.77593	1.2.840.113619.2.431.3.503977323.686.1595005081.677	1.3.51.0.1.1.10.0.0.101.12889684.890098	13	-7.83229	-38.3263	-117.16	125.136	113.984	-1.04967	-37.8693	-117.16	127.616	114.151	3.20944	-33.7376	-117.16	129.174	115.662	6.13924	-28.8446	-117.16	130.245	117.451	7.42457	-22.1953	-117.16	130.715	119.883	7.84539
33	1	2.04286	1.61179	2.74595	118.486	0.263117	da	18.001	34.74	-117.16	6.54067	24.1436	45.4914	3.4013	0	0	0	0	11	1.2.840.113619.2.405.503977323.1595251202.77593	1.2.840.113619.2.431.3.503977323.686.1595005081.677	1.3.51.0.1.1.10.0.0.101.12889684.890098	8	18.5194	23.8602	-117.16	134.773	136.726	27.8171	30.2187	-117.16	138.173	139.051	27.9479	39.0809	-117.16	138.221	142.292	21.6771	44.1853	-117.16	135.928	144.159	15.4832	45.8395	-117.16	133.662	144.764	9.67253
34	0	2.26113	1.58465	3.37697	293.947	0.414069	aa	-6.49729	-19.3622	-120.43	10.3222	37.9521	112.532	8.41378	0	0	0	0	11	1.2.840.113619.2.405.503977323.1595251202.69097	1.2.840.113619.2.431.3.503977323.686.1595005081.677	1.3.51.0.1.1.10.0.0.101.12889684.890098	9	-6.23558	-36.9878	-120.43	125.72	114.473	3.25258	-31.2382	-120.43	129.19	116.576	8.55406	-19.7514	-120.43	131.128	120.777	7.42194	-10.5984	-120.43	130.714	124.124	1.64231	-5.09143	-120.43	128.601	126.138	-9.52415
34	1	2.03605	1.17602	2.43994	118.091	0.219921	da	19.0615	35.9873	-120.43	6.4509	23.8128	44.5501	3.33093	0	0	0	0	11	1.2.840.113619.2.405.503977323.1595251202.69097	1.2.840.113619.2.431.3.503977323.686.1595005081.677	1.3.51.0.1.1.10.0.0.101.12889684.890098	7	15.8421	24.5087	-120.43	133.794	136.963	23.8818	25.9103	-120.43	136.734	137.476	27.6025	34.0172	-120.43	138.095	140.441	25.9704	40.4005	-120.43	137.498	142.775	19.0818	45.6203	-120.43	134.978	144.684	12.865
35	0	2.22838	1.59936	3.2149	309.744	0.31835	aa	-6.84908	-21.1797	-123.7	10.6581	39.0626	119.649	8.94596	0	0	0	0	11	1.2.840.113619.2.405.503977323.1595251202.60610	1.2.840.113619.2.431.3.503977323.686.1595005081.677	1.3.51.0.1.1.10.0.0.101.12889684.890098	9	-9.91835	-36.1818	-123.7	124.373	114.768	1.66033	-34.3268	-123.7	128.607	115.446	6.68482	-25.6596	-123.7	130.445	118.616	6.72821	-15.1357	-123.7	130.461	122.465	4.34861	-7.09986	-123.7	129.59	125.403	-9.58857
35	1	1.98721	1.16294	2.5541	125.194	0.324915	da	19.1383	36.0192	-123.7	6.97328	25.7155	50.9032	3.80593	0	0	0	0	11	1.2.840.113619.2.405.503977323.1595251202.60610	1.2.840.113619.2.431.3.503977323.686.1595005081.677	1.3.51.0.1.1.10.0.0.101.12889684.890098	7	19.1246	25.0782	-123.7	134.994	137.171	29.6712	31.6172	-123.7	138.851	139.563	28.7429	40.0554	-123.7	138.512	142.649	22.7841	43.9302	-123.7	136.332	144.066	16.3688	45.8387	-123.7	133.986	144.764	8.78708
36	0	2.24765	1.66153	2.74883	260.727	0.252417	aa	-1.26422	-20.7953	-126.97	10.0461	36.7673	101.908	7.61949	0	0	0	0	11	1.2.840.113619.2.405.503977323.1595251202.52161	1.2.840.113619.2.431.3.503977323.686.1595005081.677	1.3.51.0.1.1.10.0.0.101.12889684.890098	9	0.150412	-35.7084	-126.97	128.055	114.941	12.7434	-26.4966	-126.97	132.66	118.31	16.1115	-16.4922	-126.97	133.892	121.969	8.09923	-11.4977	-126.97	130.962	123.795	0.24454	-6.78741	-126.97	128.089	125.518	-12.1703
36	1	1.93733	1.31942	2.38206	104.616	0.253177	da	19.0029	35.4437	-126.97	6.42985	23.5261	43.2134	3.23098	0	0	0	0	11	1.2.840.113619.2.405.503977323.1595251202.52161	1.2.840.113619.2.431.3.503977323.686.1595005081.677	1.3.51.0.1.1.10.0.0.101.12889684.890098	6	15.865	23.6691	-126.97	133.802	136.656	26.1429	29.0294	-126.97	137.561	138.616	26.9918	37.6936	-126.97	137.871	141.785	21.4879	43.3776	-126.97	135.858	143.864	14.9688	45.628	-126.97	133.474	144.687	8.56115
37	0	2.13277	1.35903	2.97818	319.915	0.32668	aa	-3.15678	-21.4728	-130.24	11.0408	40.4553	128.305	9.59314	0	0	0	0	11	1.2.840.113619.2.405.503977323.1595251202.43720	1.2.840.113619.2.431.3.503977323.686.1595005081.677	1.3.51.0.1.1.10.0.0.101.12889684.890098	9	-5.68675	-38.2523	-130.24	125.92	114.011	3.34066	-36.3403	-130.24	129.222	114.71	14.4556	-21.9509	-130.24	133.287	119.972	13.553	-14.1056	-130.24	132.957	122.841	8.1057	-7.84606	-130.24	130.964	125.131	-4.5005
37	1	2.0338	1.42994	2.59065	109.825	0.273906	da	17.6659	35.2309	-130.24	6.23436	22.8193	41.1685	3.07809	0	0	0	0	11	1.2.840.113619.2.405.503977323.1595251202.43720	1.2.840.113619.2.431.3.503977323.686.1595005081.677	1.3.51.0.1.1.10.0.0.101.12889684.890098	7	19.4208	25.6416	-130.24	135.102	137.377	27.0299	33.0905	-130.24	137.885	140.102	26.6345	40.7287	-130.24	137.741	142.895	19.8162	44.7394	-130.24	135.247	144.362	11.7764	42.5134	-130.24	132.307	143.548	7.73365
38	0	2.11314	1.52148	3.05117	143.694	0.32849	da	19.2728	35.1734	-133.51	7.09353	26.124	53.4548	3.99671	0	0	0	0	11	1.2.840.113619.2.405.503977323.1595251202.35195	1.2.840.113619.2.431.3.503977323.686.1595005081.677	1.3.51.0.1.1.10.0.0.101.12889684.890098	7	17.2696	20.8385	-133.51	134.316	135.621	29.1185	30.063	-133.51	138.649	138.994	28.8238	39.5073	-133.51	138.541	142.448	23.6162	44.3776	-133.51	136.637	144.23	16.3474	44.8234	-133.51	133.978	144.393	9.91841
39	0	2.04333	1.46304	2.51241	122.6	0.231311	da	18.7011	34.9218	-136.78	6.58877	24.2365	45.7314	3.41925	0	0	0	0	11	1.2.840.113619.2.405.503977323.1595251202.26774	1.2.840.113619.2.431.3.503977323.686.1595005081.677	1.3.51.0.1.1.10.0.0.101.12889684.890098	8	18.7139	24.5393	-136.78	134.844	136.974	27.7872	28.976	-136.78	138.162	138.597	28.8987	38.1378	-136.78	138.569	141.948	25.2223	42.5241	-136.78	137.224	143.552	19.1215	43.9791	-136.78	134.993	144.084	9.53059
40	0	2.07335	1.48607	2.43487	114.034	0.191363	da	19.2005	35.4818	-140.05	6.34079	23.4281	42.9665	3.21252	0	0	0	0	11	1.2.840.113619.2.405.503977323.1595251202.18324	1.2.840.113619.2.431.3.503977323.686.1595005081.677	1.3.51.0.1.1.10.0.0.101.12889684.890098	7	15.8864	24.1118	-140.05	133.81	136.818	25.604	27.0675	-140.05	137.364	137.899	28.1063	35.2798	-140.05	138.279	140.902	25.207	43.1821	-140.05	137.219	143.792	19.1871	44.6249	-140.05	135.017	144.32	12.1245
41	0	2.07154	1.37061	2.44948	113.935	0.196925	da	18.6913	33.7433	-143.32	6.30089	23.1569	41.6034	3.11061	0	0	0	0	11	1.2.840.113619.2.405.503977323.1595251202.9775	1.2.840.113619.2.431.3.503977323.686.1595005081.677	1.3.51.0.1.1.10.0.0.101.12889684.890098	8	13.9306	22.7423	-143.32	133.095	136.317	23.6513	24.979	-143.32	136.65	137.135	26.7246	30.9225	-143.32	137.774	139.309	27.1277	39.4203	-143.32	137.921	142.417	22.4864	42.7333	-143.32	136.224	143.628	16.3505
42	0	2.11187	1.35193	2.66198	122.488	0.208756	da	18.8196	35.0052	-146.59	6.41711	23.6256	43.7652	3.27224	0	0	0	0	11	1.2.840.113619.2.405.503977323.1595251202.1132	1.2.840.113619.2.431.3.503977323.686.1595005081.677	1.3.51.0.1.1.10.0.0.101.12889684.890098	7	18.6635	24.1591	-146.59	134.826	136.835	29.0788	31.8401	-146.59	138.635	139.644	28.1933	39.7012	-146.59	138.311	142.519	22.1017	43.8081	-146.59	136.083	144.021	13.7963	43.1623	-146.59	133.045	143.785	9.67412
43	0	1.97894	1.59838	2.27177	104.884	0.169753	da	19.3419	31.6655	-149.86	6.28435	23.0316	41.9953	3.13991	0	0	0	0	11	1.2.840.113619.2.405.503977323.1595251201.992437	1.2.840.113619.2.431.3.503977323.686.1595005081.677	1.3.51.0.1.1.10.0.0.101.12889684.890098	6	16.3001	22.7607	-149.86	133.961	136.324	24.7338	24.4324	-149.86	137.045	136.935	28.1261	31.9729	-149.86	138.286	139.693	24.5566	41.4631	-149.86	136.981	143.164	12.5367	40.5867	-149.86	132.585	142.843	9.79779
44	0	2.01952	1.49004	2.58524	119.152	0.233583	da	19.2734	32.9462	-153.13	6.52392	24.0379	45.7341	3.41945	0	0	0	0	11	1.2.840.113619.2.405.503977323.1595251201.983935	1.2.840.113619.2.431.3.503977323.686.1595005081.677	1.3.51.0.1.1.10.0.0.101.12889684.890098	6	14.6161	23.2278	-153.13	133.345	136.495	28.3414	26.7118	-153.13	138.365	137.769	28.7597	38.002	-153.13	138.518	141.898	21.7108	42.4722	-153.13	135.94	143.533	12.3291	39.7104	-153.13	132.509	142.523	9.88328
45	0	2.17083	1.80754	2.81068	110.713	0.24883	da	19.3353	32.7981	-156.4	6.07809	22.4312	39.5685	2.95846	0	0	0	0	11	1.2.840.113619.2.405.503977323.1595251201.975084	1.2.840.113619.2.431.3.503977323.686.1595005081.677	1.3.51.0.1.1.10.0.0.101.12889684.890098	6	20.4726	21.7545	-156.4	135.487	135.956	27.8803	29.747	-156.4	138.196	138.879	27.0131	38.1623	-156.4	137.879	141.956	18.8726	41.4233	-156.4	134.902	143.149	11.1382	38.1409	-156.4	132.073	141.949	10.6344
46	0	2.19775	1.63551	2.815	116.481	0.228117	da	19.3457	30.2554	-159.67	6.3945	23.5252	43.3766	3.24318	0	0	0	0	11	1.2.840.113619.2.405.503977323.1595251201.964518	1.2.840.113619.2.431.3.503977323.686.1595005081.677	1.3.51.0.1.1.10.0.0.101.12889684.890098	6	21.5429	20.8248	-159.67	135.879	135.616	29.3261	31.9805	-159.67	138.725	139.696	24.0605	38.7577	-159.67	136.799	142.174	14.8665	41.2005	-159.67	133.437	143.068	9.38097	27.1805	-159.67	131.431	137.94	16.8971
47	0	2.07393	1.61377	2.62243	109.918	0.243748	da	18.792	30.6141	-162.94	6.3066	23.1167	40.9942	3.06506	0	0	0	0	11	1.2.840.113619.2.405.503977323.1595251098.213802	1.2.840.113619.2.431.3.503977323.686.1595005081.677	1.3.51.0.1.1.10.0.0.101.12889684.890098	6	15.7459	21.1286	-162.94	133.759	135.727	28.6987	27.5424	-162.94	138.496	138.073	26.0788	38.2096	-162.94	137.537	141.974	19.6207	41.3379	-162.94	135.176	143.118	11.2558	33.4569	-162.94	132.116	140.236	11.352
48	0	2.02007	1.41301	2.5228	113.124	0.257363	da	18.4805	30.9223	-166.21	6.23467	22.8439	40.786	3.04949	0	0	0	0	11	1.2.840.113619.2.405.503977323.1595251098.205028	1.2.840.113619.2.431.3.503977323.686.1595005081.677	1.3.51.0.1.1.10.0.0.101.12889684.890098	7	16.0543	19.9118	-166.21	133.871	135.282	26.3475	25.1973	-166.21	137.636	137.215	28.2193	35.3974	-166.21	138.32	140.945	22.7078	40.0646	-166.21	136.305	142.652	16.2589	38.7058	-166.21	133.946	142.155	9.84206
49	0	2.01483	1.43765	2.98443	110.816	0.338823	da	19.2421	30.6582	-169.48	6.38203	23.402	43.1023	3.22267	0	0	0	0	11	1.2.840.113619.2.405.503977323.1595251098.196452	1.2.840.113619.2.431.3.503977323.686.1595005081.677	1.3.51.0.1.1.10.0.0.101.12889684.890098	6	14.8482	19.2797	-169.48	133.43	135.051	26.9582	23.3668	-169.48	137.859	136.546	28.2727	35.3729	-169.48	138.34	140.936	21.8543	39.889	-169.48	135.992	142.588	13.6253	36.8386	-169.48	132.983	141.472	9.89396
50	0	2.126	1.7327	3.20295	108.426	0.328316	da	19.0611	28.506	-172.75	6.12585	22.6325	40.2363	3.00839	0	0	0	0	11	1.2.840.113619.2.405.503977323.1595251098.187659	1.2.840.113619.2.431.3.503977323.686.1595005081.677	1.3.51.0.1.1.10.0.0.101.12889684.890098	7	17.865	18.5729	-172.75	134.533	134.792	27.1902	22.0935	-172.75	137.944	136.08	27.6559	30.9347	-172.75	138.114	139.313	24.5353	36.892	-172.75	136.973	141.492	16.3215	37.4142	-172.75	133.969	141.683	9.38097
51	0	2.04905	1.54906	2.61038	122.943	0.247323	da	18.5588	27.875	-176.02	6.55653	24.1988	45.3799	3.39297	0	0	0	0	11	1.2.840.113619.2.405.503977323.1595251098.178769	1.2.840.113619.2.431.3.503977323.686.1595005081.677	1.3.51.0.1.1.10.0.0.101.12889684.890098	7	15.6146	16.4293	-176.02	133.71	134.008	26.2131	19.4354	-176.02	137.587	135.108	27.5185	28.5973	-176.02	138.064	138.458	24.7277	36.6615	-176.02	137.043	141.408	16.465	37.573	-176.02	134.021	141.741	9.54586
54	0	2.13307	1.46482	2.94319	110.919	0.262552	da	19.2004	26.9691	-185.83	6.14628	22.6206	40.3658	3.01808	0	0	0	0	11	1.2.840.113619.2.405.503977323.1595251098.148011	1.2.840.113619.2.431.3.503977323.686.1595005081.677	1.3.51.0.1.1.10.0.0.101.12889684.890098	6	15.8467	15.895	-185.83	133.795	133.813	26.3246	20.8721	-185.83	137.627	135.633	28.0757	29.8416	-185.83	138.268	138.914	22.0162	34.9195	-185.83	136.052	140.771	14.3871	34.408	-185.83	133.262	140.584	8.55197
55	0	2.0463	1.38001	2.48938	112.546	0.266294	da	18.2853	25.824	-189.1	6.26407	22.995	41.2366	3.08318	0	0	0	0	11	1.2.840.113619.2.405.503977323.1595251098.139494	1.2.840.113619.2.431.3.503977323.686.1595005081.677	1.3.51.0.1.1.10.0.0.101.12889684.890098	8	13.4619	17.0507	-189.1	132.923	134.236	23.091	17.9148	-189.1	136.445	134.552	28.4162	23.8569	-189.1	138.392	136.725	28.0132	31.15	-189.1	138.245	139.392	22.2055	34.3989	-189.1	136.121	140.58	14.2406
56	0	2.15927	1.59739	2.63566	105.804	0.237729	da	18.6848	26.1088	-192.37	6.0359	22.0832	38.3044	2.86394	0	0	0	0	11	1.2.840.113619.2.405.503977323.1595251098.130958	1.2.840.113619.2.431.3.503977323.686.1595005081.677	1.3.51.0.1.1.10.0.0.101.12889684.890098	6	23.2635	17.0369	-192.37	136.508	134.231	26.8101	24.608	-192.37	137.805	136.999	25.7276	31.4981	-192.37	137.409	139.519	17.694	33.8294	-192.37	134.471	140.372	9.88174	29.9119	-192.37	131.614	138.939	8.73213
57	0	2.08868	1.55076	2.49914	106.523	0.218453	da	18.9317	24.8787	-195.64	6.04405	22.2391	38.8628	2.9057	0	0	0	0	11	1.2.840.113619.2.405.503977323.1595251098.122449	1.2.840.113619.2.431.3.503977323.686.1595005081.677	1.3.51.0.1.1.10.0.0.101.12889684.890098	6	11.6238	16.2385	-195.64	132.251	133.939	23.6895	16.7057	-195.64	136.664	134.109	27.5582	23.7927	-195.64	138.078	136.701	24.917	32.4676	-195.64	137.112	139.874	16.3978	33.3439	-195.64	133.997	140.194	9.40388
58	0	2.01999	1.74145	2.37946	101	0.162851	da	19.2187	26.6978	-198.91	6.00069	22.0932	38.5951	2.88568	0	0	0	0	11	1.2.840.113619.2.405.503977323.1595251098.110489	1.2.840.113619.2.431.3.503977323.686.1595005081.677	1.3.51.0.1.1.10.0.0.101.12889684.890098	7	19.2809	17.2469	-198.91	135.051	134.307	27.0901	22.3874	-198.91	137.907	136.187	28	30.163	-198.91	138.24	139.031	24.2015	34.705	-198.91	136.851	140.692	15.9037	35.2623	-198.91	133.816	140.896	8.85639
59	0	2.14371	1.53473	2.68727	117.904	0.235724	da	19.2766	26.1325	-202.18	6.22972	22.8941	41.5086	3.10351	0	0	0	0	11	1.2.840.113619.2.405.503977323.1595251098.101961	1.2.840.113619.2.431.3.503977323.686.1595005081.677	1.3.51.0.1.1.10.0.0.101.12889684.890098	6	15.2906	16.0241	-202.18	133.592	133.86	24.6815	18.392	-202.18	137.026	134.726	27.7502	26.4409	-202.18	138.149	137.67	24.7196	33.8731	-202.18	137.04	140.388	14.8279	35.2227	-202.18	133.423	140.881	8.38975
[truncated: 44 more columns]
