# Supplementary material for: Interobserver Variability in Cardiovascular FDG PET/CT Analysis in Large Vessel Vasculitis
Source: Glob Heart. 2025 May 28;20(1):48. doi: 10.5334/gh.1433 (PMC12124279; doi:10.5334/gh.1433)
Supplement: Supplementary materials. — Datasets. [file gh-20-1-1433-s1.zip › gh-1433_kimeu-s1/cosmic_semi_quantitative_YData 2 (4).xlsx]

## Sheet: Sheet1
id	id_no	type	aa	arch	da
cos1	1	case	1	1	1
cos2	2	case	1	1	0
cos4	4	case	1	1	0
cos6	6	case	0	0	0
cos7	7	case	0	1	0
cos8	8	case	1	1	1
cos10	10	case	1	1	1
COS 11	11	Case	0	1	0
cos12	12	case	1	1	1
cos13	13	case	1	1	1
cos14	14	case	1	1	1
cos15	15	case	0	0	0
cos16	16	case	1	1	1
cos17	17	case	1	1	1
cos18	18	case	1	1	1
cos19	19	case	1	1	1
cos20	20	case	0	1	1
cos21	21	case	0	0	0
cos22	22	case	0	0	0
cos23	23	case	0	0	0
cos24	24	case	0	1	0
cos25	25	case	0	0	1
cos26	26	case	0	0	1
cos27	27	case	0	0	0
cos28	28	case	1	0	0
cos29	29	case	0	0	0
cos30	30	case	1	1	1
cos31	31	case	1	0	0
cos33	33	control	0	0	0
cos34	34	control	1	1	1
cos35	35	control	0	0	0
cos36	36	case	0	1	0
cos37	37	control	1	1	1
cos38	38	control	1	1	1
